# Supplementary material for: Physiological and Transcriptomic Analyses Reveal the Effects of Carbon-Ion Beam on Taraxacum kok-saghyz Rodin Adventitious Buds
Source: Int J Mol Sci. 2023 May 26;24(11):9287. doi: 10.3390/ijms24119287 (PMC10252833; doi:10.3390/ijms24119287)
Supplement: Supplementary file 1 [file ijms-24-09287-s001.zip]

Archive with 1 entries (1 files):
- ijms-2304966-supplementary.pdf
